# Supplementary material for: The tetrapod fauna of the upper Permian Naobaogou Formation of China: 5. Caodeyao liuyufengi gen. et sp. nov., a new peculiar therocephalian
Source: PeerJ. 2020 May 28;8:e9160. doi: 10.7717/peerj.9160 (PMC7261480; doi:10.7717/peerj.9160)
Supplement: Supplemental Information 1 — Run the matrix with TNT 1.5 (Goloboff & Catalano, 2016) [file peerj-08-9160-s001.txt]

nstates 8 ; 
xread 'Data saved from TNT' 
131 59 
Gorgonopsia      000[01]000000000000000001000??000?000000100002000000000?01000001000000000000000100200000000000000000000010?00000001000?0[01]00[01]00??000??[01] 
Charassognathus_gracilis ?0?1?000000102001001011110?110?1200?1??????????????????20????????1101??1?21000100111?2?1?0?010100001100?????????????0??????00000??1 
Dvinia_prima     00011001000102001001111110011011201013?000211001111100?201?02?0001111?0112100010011?2211001010100001120?????????002?0?????200010?01 
Procynosuchus_delaharpeae 00011001000102001001011110011011201013?0002110011111000201?02000011111011210001001102211001010100001110000??0001002?011110000010?01 
Lycosuchus_vanderrieti 0001000000100200210001011001100001000101000011101210?1010?1??100?000001?2000002001112000010000001000010?000?00???????11?1?0?01000?0 
Alopecodon       ?001?10100000?002??0???????????00?1?0????????????????????????????????????0000?2??111??0??11001000?00000??????????????????????000??? 
Glanosuchus_macrops 0001110000000100200001011001110001100111000111110210101101002?0110000?112000001001112000012000000000000100?00112111??11[01]1?0?00000?0 
Ictidosaurus_angusticeps 000111000000010?2??0?111???1???00?1??1110????????????0???????????????????000002001112000012001000000000??????????????????????000??? 
Pardosuchus      ?0011?0000000?????????????????????????1????????10???1????????????????????000002??111??0?01100100???00????????????????????????000??? 
Pristerognathus_polyodon 000111000000010020000111100111000?10?111000111110210101101002?0110000????00?001001112000012000000000000???????????????????0?000?0?0 
Scylacosaurus    0001110000000?002000???1???1???00?10?111000011?102?0101???????????????????????????????????2001000??00?0?????????????????????00000?? 
Scylacosuchus    0001010100??01???0?001?110011?00011??11????????????01??1????21001??00??1?000001??????????1010100000102??1???01??????1???1???0000??? 
Annatherapsidus  1001000?00000100201?0111100111000110011200211111021011111?012100100000?1?000?01001111?00010101000001000???????????????????0?01100?0 
USNM_PAL_412421  ?001?00100000100201101111001110001100212?12111110210111???0121011??001????????????????????0101001??10?0???????????????????0?0110000 
Akidnognathus_parvus 11111001000001002011011110011100011002110121111112101111??0121????0001?1?000101001111?00010101000001010???????????????????0?01[01]000? 
Euchambersia_mirabilis 0111?0011?00020?2001111110011100211012120211101111101111?1012?0??0000?????????????????000?0010012??1??????????????????????0?0??0?00 
Ophidostoma      ???1000?010102012001011111011?0001?0111??????1?1021011????0??????????????1?0?0111111110011??????000?0?0?????????????????????000000? 
Promoschorhynchus 11111001000001002011011111011110011012120111111112101111[01]1012111100001?1?00010100111100001011100[01]00101[01]?10111?????????1???0?0110000 
Olivierosuchus_parringtoni 1111100100000100201101111001111001[01]01212011111111210111111012111100000???000101001111000010[01]11001001011?10111112?????1111?0?0110000 
Cerdosuchoides   0111100000000[12]002011011110011?10010012110??111111210111????????????????1?000111001111000010010001001011?1?0?????????????????011000? 
Moschorhinus_kitchingi 0111100000100200201101111001111001001212021111111210111111012101100001???000111001111000010010001001011?????01????????111?0?0110000 
Chthonosaurus    ???1?00?00000?002011111110?11?1001??0??1??211111021?1111??012????0000?????1?????????????????????00??2?0?????????????????????00?02?0 
Ichibengops      ???1?0??000???0??001?1?11??1?1?00???0?611??11111021?111111???????000???????????????????0????????0???2??????????????????????1?0?02?0 
Ictidostoma_hemburyi 1001100001010?01?001011111011?001110111101111111?210111?????????????0????110000101111?0?100000000001010???????????????????0?00000?? 
Microwhaitsia    1001000001110?002011???????????00?1?1111001111?????01????????????????????110001111111?0?100100001001010??????????????????????001??? 
Hofmeyria_atavus 1001[01]00001010201200[01]0111110111001110111101[01]1111102101111?101210000?0001?211000[01]1111111001001000000[01]1010??????????????111??0?00010?1 
Mirotenthes_digitipes 10010000010102012001011111011100111011110?111111021??111?101210000?0001?211000011111110010000?00001101011011111211??111110??000[01]0?1 
Ictidochampsa_platyceps 1?0100010101?2012??111111?0111?0?110?1???1??11?1?210111???01210?????00?1??????????????????????0?0?????0?????????????????????000?2?? 
Viatkosuchus_sumini 1001000101110200201111111101111001101162?0211111021011110101210??1?0001?2110001?0111110010010?001??10?0????????????????????10000201 
Moschowhaitsia_vjuschkovi 100100010111?20020111111???1??100110126110211111?2101?1?????????????0?????????????????????0??0??0?????0????????????????????1000020? 
Theriognathus_microps 1001[01]0010111020020111111100111100110[01]26110[12]11011[01]211111210012100011000112[01]1000[01]101111100100[01]00002011?11?10111112111?111110010??[01]?01 
Ictidosuchus_primaevus ?001101000001?01200101111101110001?1?1210??111?1?2111111010121101???00???21000011?????0??1?101100?0?????1???????????????????00000?? 
Ictidosuchoides_longiceps 100110100000110120010111110111000111012100111111121111110101211?10?0011?2210000111111100011[01]01100101010?????1?12?????1111?0?00000?0 
Perplexisaurus   ???1?0?000???????00101?11001??100????11?????11??021011???????????????????000?000??11??0??1??0000010?100?????????????????????00100?? 
Ictidosuchops_rubidgei 1001101000001?01200101111??1??000?1?012101[01]111110211111???????????????????????????????????1101100??10?0???????????????????0000[01]000? 
Regisaurus_jacobi 100100110000110120011011110111?00111113100111111021111111101211?101001?1?2100001?11111??001000100?01010?1111111211111111111000[01]0010 
Urumchia         1??11??100?0???????????????????001???13100?11111?21?111???????????????????1??0????????????1000100101010????????????????????0?00?1?? 
Choerosaurus_dejageri ??01?011000010111?0111111?111??10111?1??????1111??1??????????????????????211000101111101?1??011001010?0??0??11??11111?1?1????0101?? 
Lycideops_longiceps 10011010000010011001111111111??101110141001111110211111???????1?????0????2100001011111010010001001[01]10?0???????????????????11100011? 
Karenites_ornamentatus ??011010000011011001[01]1111101110001111??10?011111021111010101211010100111221100010111110101???11001011?0????????????????????010001?0 
Mupashi          ???11010000011011001111111011?0001111?[24]10?211111?21111110101211010100111221100010111110101???110010?020????????????????????010001?0 
Tetracynodon_tenuis ?0010010000010?210011?111?1?11?10111014???21111112111111010?2?1010?001???21000010111110?0?200??00?0102?????????????????????1?0101?0 
Tetracynodon_darti 100100100000101210011?111?1?11?1011101410021111112111011010121101010011?221000010111110101200??00?01020?2[01]111112111111111?11?010110 
Scaloposaurus_constrictus 10011010000001?2?0010?11111?11?00111013100111111121111110101211?101000???21000010111110101?00?100101100?2???1112????111111?100100?? 
Ericiolacerta_parva ?001?011000001?210011?111?1?1??001100?510?2111?1121?111???0?2?100???0????210000101111101011?0?2?0201100?210111??111????????0?01001? 
Silphedosuchus   ?001?011000001??10011?111?1????00?1?0?510?211111121?1?1??????????????????21000?10?11??0?01??0?2?0201100????????????????????0?0100?? 
Nothogomphodon   ?001100101010?01?0011??1??11??100?1?02310021111112111?1??????????????????000?0111?11??0??10000100001100???????????????????01001001? 
Ordosiodon       1001100101010??????????????????0??1?125????11111121111???????????????????00000011111?101010000100101100?2???1????????????101?01001? 
Hazhenia         10011000010102121001111110111110?110125???211111121111????012?100???01?1?0000001111111010100?010010?100????????????????????100[01]001? 
Antecosuchus     ????100101???????????????????????????25????????????11????????????????????0101111??11??0?01???010010?1?0????????????????????1?00??1? 
Bauria_cynops    1001100101010212200111111011111001100251??2111111211111111012110001001???010111111111101010000100101100???????12??????????010000010 
Traversodontoides ???1100?01010?122001010110011?0001??0?5????111111211111???0?????????0?????10??111?1???0??1????10010?1?0????????????????????100000?? 
Microgomphodon_oligocynus 100110010101020[01]2001011110111100011002510?21111112111111110121100010011?2010111111111101010000100101100?21?01112????1?1111010000010 
Shiguaignathus   11??1000001???????????????????????1?11120021111????0111???????????????????????????????????0??1??0?????0??????????????????????01000? 
Jiufengia        ?1?11001000000002??1?11110?111?0011?01120020111112001111100121001000?0???000101001111100000?0100100?001?????0????????????????100000 
Gorynychus       10011001001002002001?111???11??001100?1???0111000210?1?1??0?2?0????00???2000001001112?0001?00?0010?00?1??????????????????????0000?0 
Caodeyao         ????00010011010?2????10??????????1??11110?2111101210111???0121001????????00000110111110001??0000000?000?????0?????????1??????0001?? 
Purlovia         ?????????111???12????10??????????1????????????11?2???1????012?1?1???0??1?0000011?1111?0000???000000?010?????0?????????1??????000??? 
Nanictidops      ????0?0?000101012?0100111?01???001?011210?2?11??????1???????2???????00????????????????????0?01000??10?0??????????????????????01???? 
; 

Ccode  
   -[/1  0        -[/1  1        -[/1  2        -[/1  3        -[/1  4      
   -[/1  5        -[/1  6        -[/1  7        -[/1  8        -[/1  9      
   -[/1  10       -[/1  11       -[/1  12       +[/1  13       -[/1  14     
   +[/1  15       +[/1  16       -[/1  17       -[/1  18       -[/1  19     
   -[/1  20       -[/1  21       -[/1  22       -[/1  23       -[/1  24     
   -[/1  25       -[/1  26       -[/1  27       -[/1  28       -[/1  29     
   -[/1  30       -[/1  31       +[/1  32       -[/1  33       -[/1  34     
   -[/1  35       -[/1  36       +[/1  37       -[/1  38       +[/1  39     
   -[/1  40       -[/1  41       +[/1  42       -[/1  43       -[/1  44     
   -[/1  45       -[/1  46       -[/1  47       -[/1  48       -[/1  49     
   -[/1  50       -[/1  51       -[/1  52       -[/1  53       -[/1  54     
   +[/1  55       -[/1  56       -[/1  57       -[/1  58       -[/1  59     
   +[/1  60       -[/1  61       -[/1  62       -[/1  63       -[/1  64     
   -[/1  65       -[/1  66       -[/1  67       -[/1  68       -[/1  69     
   -[/1  70       -[/1  71       -[/1  72       -[/1  73       -[/1  74     
   -[/1  75       -[/1  76       -[/1  77       +[/1  78       -[/1  79     
   -[/1  80       -[/1  81       -[/1  82       -[/1  83       -[/1  84     
   -[/1  85       -[/1  86       -[/1  87       -[/1  88       -[/1  89     
   +[/1  90       -[/1  91       -[/1  92       -[/1  93       +[/1  94     
   -[/1  95       +[/1  96       +[/1  97       -[/1  98       -[/1  99     
   -[/1  100      +[/1  101      -[/1  102      -[/1  103      +[/1  104    
   -[/1  105      -[/1  106      -[/1  107      -[/1  108      -[/1  109    
   -[/1  110      +[/1  111      -[/1  112      -[/1  113      +[/1  114    
   -[/1  115      -[/1  116      -[/1  117      -[/1  118      -[/1  119    
   -[/1  120      -[/1  121      -[/1  122      -[/1  123      -[/1  124    
   -[/1  125      -[/1  126      -[/1  127      -[/1  128      -[/1  129    
   -[/1  130   ; 
cnames 
{0 Premaxilla does_not_overhang_incisor_region_ anterodorsal_most_tip_of_premaxilla_forms_a_rostral_process,_overhanging_incisors_; 
{1 Septomaxilla_shape long,_narrow_and_moderately_well_exposed_on_facial_region_ enlarged_and_well_exposed_outside_of_external_naris,_broadly_overlapping_premaxilla_anteriorly_; 
{2 External_nares_shape moderately_large_and_face_anterolaterally_ enlarged,_close-set,_and_face_more_anteriorly_; 
{3 Dorsal_profile_of_antorbital_region convex_ relatively_straight_; 
{4 Constriction_of_snout_directly_behind_caniniform(s) absent_ present; 
{5 Preorbital_depression absent present_anterior_to_a_thickened_ridge_on_anterior_margin_of_orbit,_extending_from_lacrimal_to_canine_buttress_of_maxilla_; 
{6 Maxilla_facial_plate_(or_?dorsal_lamina?)_shape high_ low_with_a_height_less_than_40%_its_length; 
{7 Maxilla_facial_plate_concave_ventral_step present_between_anterior-most_maxillary_teeth_and_incisors absent; 
{8 Broad_excavation_or_pit_in_the_maxilla_immediately_posterior_to_the_dominant_canine absent present; 
{9 Posterior_region_of_maxillary_facial_plate_folded_inward_onto_palatal_region,_so_that_maxilla_is_well_exposed_in_ventral_view_just_anterior_to_orbit absent present; 
{10 Suborbital_bar_depth shallow deep; 
{11 Suborbital_bar_lateral_expansion absent_ slightly_expanded_and_extends_from_jugal_onto_posterior_part_of_maxillary_facial_plate,_contributing_to_a_pronounced_degree_of_orbital_convergence_(i.e.,_orbits_facing_forward_and_appearing_more_triangular_than_oval_in_dorsal_view)_; 
{12 Long,_low_rostrum_just_anterior_to_orbital_region absent present; 
{13 Anterior_border_of_orbit_location posterior_half_of_skull_ anterior_half_of_skull_ near_transverse_midline; 
{14 Jugal_postorbital_process present absent; 
{15 Postorbital_bar moderately_well-built_ extremely_slender_ absent/unossified_; 
{16 Ventral_edge_of_zygomatic_arch_shape_(behind_orbit) distinct_posteroventral_orientation_ relatively_straight_/_horizontal_ curved,_having_a_concave_ventral_margin_throughout_its_length; 
{17 V-shaped,_posterior_border_of_nasals absent present,_pointing_toward_occiput_; 
{18 Median_frontonasal_crest absent present; 
{19 Postfrontal present absent; 
{20 Parietal_(=_pineal)_opening present_irrespective_of_ontogenetic_stage_ absent_or_extremely_reduced; 
{21 Temporal_fenestra_size_in_adults fenestra_and_orbit_subequal_in_size_ fenestra_larger_than_orbit; 
{22 Zygomatic_arch_shape moderately_deep_ very_slender_; 
{23 Participation_of_parietal_in_temporal_fenestra_dorsal_border absent present; 
{24 Parietal_expanded_posteriorly_on_the_midline_behind_the_region_of_parietal_foramen absent present; 
{25 Parietal_crest_length moderately_long,_just_over_half_temporal_fenestra_length_ short,_less_than_half_temporal_fenestra_length; 
{26 Posterodorsal_inclination_of_the_temporal_region_reaching_its_maximum_height_where_parietal_crest_meets_lambdoidal_(=_occipital)_crest present absent; 
{27 Intertemporal_width_in_adults wide_ narrow_with_vertical_lateral_faces_; 
{28 Squamosal_posteroventral_process absent present; 
{29 Medially_directed_process_of_squamosal_contacting_prootic absent present,_enclosing_pterygoparoccipital_foramen; 
{30 Parietal_crest short_in_adults,_located_posteriorly_ extends_forward_to_include_parietal_foramen; 
{31 Nasal-lacrimal_contact absent present; 
{32 Prefrontal-postorbital_contact_in_adults absent present_only_on_dorsomedial_wall_of_orbit_ present_dorsally,_excluding_frontal_from_orbit_margin_; 
{33 Level_of_greatest_width_of_zygomatic_arches toward_middle_ at_back_of_arch_; 
{34 Upturning_of_alveolar_margin_of_premaxilla moderate_to_pronounced_ absent_or_horizontal_; 
{35 Interorbital_width approximately_20%_or_more_of_total_skull_length_ less_than_20%_of_total_skull_length; 
{36 Jugal_anterior_extent extends_anteriorly_beyond_anterior_margin_of_orbit_ restricted_to_anterior_margin_of_orbit_; 
{37 Palatal_fenestra_for_lower_caniniform absent present_and_confluent_with_internal_naris_ a_separate_palatal_housing_for_the_lower_canine_is_created_by_an_extension_of_premaxilla_and_maxilla_from_the_primary_palate_ a_fossa_for_the_lower_canine_is_present_where_maxilla_and_premaxilla_meet_on_the_ventral_surface_of_the_secondary_palate_; 
{38 Maxilla_palatal_processes absent form_a_well-developed_crista_choanalis_with_a_ridge_extending_posteriorly_onto_the_palatine contact_or_nearly_contact_the_ventrally_extending_vomer_at_a_shallow_angle_with_no_sutural_connection_ contact_vomer_with_a_strong_but_short_sutural_connection_ contact_vomer_at_a_strong_angle_creating_a_concave_anteromedial_surface_on_the_crista_choanalis,_and_bearing_a_moderately_long_sutural_connection_with_the_lateral_margins_of_the_vomer meet_at_midline,_sharing_a_sutural_connection_and_obscuring_anterior_portion_of_vomer_on_palatal_surface small_anteriorly_located_processes_contact_transverse_processes_of_vomer; 
{39 Vomer_shape_between_choanae slightly_bulbous,_narrowing_toward_its_contact_with_premaxilla slightly_expands_anteriorly_ greatly_expands_anteriorly_with_anterior_width_around_or_longer_than_half_of_the_vomer_length_between_choanae_; 
{40 Specialized_transverse_processes_at_level_of_upper_caniniform(s) absent present; 
{41 Vomer_anteriormost_extension within_choanae_ approach_or_at_the_level_of_the_anterior_margin_of_choanae beyond_the_anterior_margin_of_choanae_; 
{42 Vomer_fusion paired fused_anteriorly_ completely_fused_; 
{43 Vomer_ventromedian_crest_between_palatines absent present; 
{44 Palatine_teeth present absent; 
{45 Large_suborbital_vacuities_bound_by_palatine,_pterygoid,_and_ectopterygoid absent_in_adults_ present_throughout_ontogeny_; 
{46 Pterygoid_median_tubercle/crest absent ventromedian_tubercle/crest_is_present_anterior_to_interpterygoid_vacuity; 
{47 Teeth_on_transverse_processes_of_pterygoids present absent; 
{48 Teeth_on_pterygoid_boss present absent; 
{49 Pterygoid_transverse_flange_expansion moderate_ reduced having_sharp,_posteriorly_projecting_wings_with_slight_posterolateral_extension; 
{50 Pterygoid_transverse_flange_position anterior_to_center_of_orbit_ posterior_to_center_of_orbit_; 
{51 Palatal_exposure_of_maxilla_behind_canine less_than_20%_distance_from_canine_to_anterior_palatine_suture greater_than_20%_distance_from_canine_to_anterior_palatine_suture_; 
{52 Formation_of_(rudimentary)_secondary_palate occurs_such_that_posterior_portions_of_the_maxillae_and_palatines_approach_at_midline,_but_are_slightly_open_anteriorly,_thus_creating_an_incipient_incisive_fissure_or_foramen_ anterior_portion_is_more_closed_than_the_posterior,_leaving_no_indication_of_an_incisive_foramen_or_fissure_in_forms_with_a_complete_secondary_palate_; 
{53 Parasagittal_ridges_on_pterygoid absent present,_running_from_medial_posterior_flare_of_transverse_flanges_to_basioccipital_; 
{54 Vomer_anterior_vault present absent; 
{55 Epipterygoid_ascending_process appears_as_a_thin_rod_ slightly_expanded_anteroposteriorly_ greatly_expanded,_the_greatest_dorsal_anteroposterior_length_being_almost_equal_to_dorsal_height_; 
{56 Posterior_apophysis_of_epipterygoid_contacting_or_nearly_contacting_the_prootic absent present,_enclosing_an_aperture_presumably_for_trigeminal_nerve_; 
{57 Laterally_directed_processes_of_the_prootic absent present,_participating_in_pterygoparoccipital_foramen_; 
{58 Basal_tuber small large,_ca._1/3_occipital_breadth_; 
{59 Dorsal_surface_of_paroccipital_process relatively_smooth_or_straight_ deeply_hollowed_in_floor_of_posttemporal_fenestra; 
{60 Paroccipital_process_of_opisthotic_orientation strongly_posteroventral_ moderately_posteroventral transverse_relative_to_horizontal_; 
{61 Opisthotic_dorsolateral_process absent present_and_contacts_tabular_and/or_squamosal,_thus_excluding_supraoccipital_from_post-temporal_fenestra_; 
{62 ?Mastoid_process? absent_or_poorly_developed_ squamosal_and_paroccipital_process_of_opisthotic_form_a_distinct,_posteriorly_projecting_?mastoid_process?_; 
{63 Tabular-opisthotic_contact present tabular_is_withdrawn_from_contact_with_opisthotic_; 
{64 Tabular_contribution_to_post-temporal_fenestra extends_below_fenestra_ just_barely_contacts_post-temporal_fenestra_; 
{65 Trigeminal_nerve_exit located_between_prootic_incisure_and_epipterygoid_ via_a_foramen_between_prootic_and_epipterygoid; 
{66 Epipterygoid-prootic_overlap absent present; 
{67 Epipterygoid-frontal_contact absent present; 
{68 Occipital_condyle single double; 
{69 Tabular_dorsal_contribution_to_lambdoidal_crest low_and_broad_with_little_or_no_contribution_ high,_nearly_contacting_dorsal_margin_of_interparietal_with_significant_contribution_to_lambdoidal_crest_; 
{70 Stapes_dorsal_process present reduced/absent_; 
{71 Posteroventral_process_on_quadrate_in_posterior_notch_(quadrate_recess)_of_squamosal absent present; 
{72 Stapedial_foramen oriented_posteroventrally_ dorsoventrally_ absent; 
{73 Overall_dentary_shape deep/robust_ short_and_banana-shaped_ long,_slender,_and_relatively_straight_with_a_smooth_ventral_edge; 
{74 Dentary_anterior_portion deepens_anteriorly_ continuously_tapers_to_a_narrow_anterior_edge; 
{75 Specialized_boss_on_posteroventral_portion_of_dentary absent present; 
{76 Dentary_symphyseal_region only_moderately_expanded_mediolaterally_with_a_low_mentum_angulation_in_ventral_view_ anteroposteriorly_thickened_with_strong_suture_; 
{77 Dentary_lateral_surface_near_canine relatively_smooth_ bears_a_marked_constriction_behind_lower_canine_where_upper_canine_rests_in_dorsal_and_ventral_views_; 
{78 Dentary_angle_anterolateral_to_reflected_lamina shallow,_smoothly_rounded_ moderate_or_sharp_ pronounced,_protruding_with_an_angle_<_120?; 
{80 Coronoid_process_dorsal_extent terminates_below_middle_of_orbit_ or_in_upper_half_of_orbit_; 
{81 Postdentary_bones_height_relative_to_total_dentary_height equal between_1/2_and_equal_; 
{82 Ventral_margins_of_angular_and_dentary confluent angular_(=_tympanic)_positioned_dorsal_to_ventral_margin_of_dentary; 
{83 Splenial exposed_laterally_near_symphysis_ obscured_laterally_by_dentary_; 
{84 Mandibular_fenestra absent penetrating_mandible_and_visible_laterally_ surangular_above_and_prearticular_below_a_small_fenestra_on_medial_surface_of_mandible; 
{85 Reflected_lamina_shape_and_ventral_extent rounded,_projecting_below_ventral_margin_of_dentary_at_about_the_level_of_the_second_groove slightly_anteroposteriorly_elongate_(spade-shaped)_and_does_not_appear_to_extend_below_dentary; 
{86 Dentary_masseteric_fossa_in_adults absent present,_high_on_coronoid_process_; 
{87 Reflected_lamina_of_angular_(=_tympanic)_size large reduced; 
{88 Area_between_left_and_right_dentaries widens_greatly_posteriorly_ remains_relatively_long_and_narrow_(almost_slit-like)_just_posterior_to_symphyseal_region; 
{89 Dentary_ramus_lateral_groove absent present; 
{90 Upper_incisors few,_up_to_five_ six seven_or_more; 
{91 Upper_incisor_longitudinal_facets_or_fluting absent present; 
{92 Incisor_shape relatively_straight_and_conical_ spatulate,_concave_lingually_with_mesiolingual_and_distolingual_crests_; 
{93 Functional_upper_precanine_maxillary_teeth_in_adults absent present; 
{94 Upper_dominant_canine_size large_relative_to_maxillary_height_ medium reduced_even_in_adults; 
{95 Deep_groove_running_vertically_along_the_anterior_surface_of_the_dominant_canine absent present; 
{96 Upper_postcanines_in_adults numerous,_more_than_five_ few,_five_or_less_ absent; 
{97 Lower_canine large medium reduced,_even_in_adults_; 
{98 Postcanine_teeth_in_lower_jaw present absent; 
{99 Incisor_cutting_margins serrated_ unserrated/smoothly_ridged_; 
{100 Postcanine_apex_shape_(if_applicable) tall,_sharp_apices_ bear_two_or_more_cusps_in_line_ fat,_lanceolate_cones_; 
{101 Lower_incisors_number four less_than_four_ more_than_four_; 
{102 Relative_length_of_maxillary_tooth_row >_50%_of_total_maxillary_length_ approximately_50%_or_less; 
{103 Caudal_vertebrae more_than_fifteen_ fifteen_or_less; 
{104 Scapular_blade_shape short_and_broad_ moderate_breadth delicate_and_narrow_; 
{105 Procoracoid_foramen_position bound_within_procoracoid_ between_procoracoid-coracoid_suture_; 
{106 Ossified_cleithrum present absent; 
{107 Interclavicle_shape long_and_thin_ short_and_broad_anterior_to_sternum_; 
{108 Humerus_shape short_and_robust_ long_and_slender_; 
{109 Ectepicondylar_foramen_of_humerus present absent; 
{110 Manual_digit_III_second_phalanx short_or_disc-like_but_present_ absent; 
{111 Manual_digit_IV_phalangeal_number 5 4 3; 
{112 Sharp_anterior_process_of_the_dorsal_iliac_plate absent present_below_an_anterodorsal_concavity_; 
{113 Pubis_and_ischium_orientation relatively_vertical_ more_horizontal,_forming_a_broad_puboischiatic_plate_; 
{114 Obturator_foramen_size small moderately_enlarged_ extremely_large_opening_; 
{115 Obturator_foramen_position situated_completely_within_pubis_ bound_by_pubis_and_ischium; 
{116 Femur_bears_distinct_trochanter_minor absent present; 
{117 Clavicle_shape_medially broad narrow; 
{118 Humeral_head convex_articular_surface_extends_broadly_across_head_ articular_surface_bulbous_and_inflected; 
{119 Radius_width_relative_to_ulna_distally equal,_or_radius_narrower_ radius_broader_; 
{120 Femoral_head_shape elongate_to_subspherical_ oblong_and_spherical_; 
{121 Calcaneal_tuber_(tuber_calcis) absent present_and_oriented_posteriorly_; 
{122 Premaxillary_foramina_on_palate two_small_foramina_ two_enlarged_foramina_ medially_positioned_premaxillary_fossa_present_; 
{123 Angle_of_incidence_between_adjoining_processes_of_maxilla_and_vomer_on_surface_of_secondary_palate shallow_so_that_anterior_portion_of_choana_rapidly_narrows_ smoothly_arching_along_anterior_border_of_choana; 
{124 Parietal_crest_fusion_at_midline forms_narrow_sagittal_crest_joined_tightly_around_or_behind_a_bulbous_pineal_housing weak_such_that_parasagittal_contributions_of_left_and_right_parietals_are_continuous_with_temporal_line_and_bound_a_narrow_fissure_; 
{125 Maxillary_postcanine_alveolar_margin_in_ventral_view straight_to_slightly_concave_along_buccal_margin,_bowing_inward_toward_the_midline buccally_convex_at_anterior_extent,_bowing_outward_away_from_the_midline; 
{126 Upper_postcanine_diastema_immediately_behind_dominant_caniniform present,_greater_than_the_spacing_between_successive_postcanines absent; 
{127 Lacrimal_pits/foramina_exposed_ventrolaterally_outside_orbital_wall_in_separate_antorbital_fossa absent present; 
{128 Suborbital_vacuity_shape suboval,_about_as_long_as_wide_ elongated_and_D-shaped_(or_subtriangular)_with_straight_medial_margins broad,_anteroposteriorly_shorter_than_wide_due_to_anterior_truncation_by_scalloped_webbing; 
{129 Premaxilla_vomerine_process_contacts_maxilla_on_medial_border_of_lower_canine_fossa absent_(thereby_permitting_vomer_to_contact_anterior_choana/canine_fossa)_ present_(restricting_vomer_from_direct_contact_with_anterior_choana/canine_fossa); 
{130 Epipterygoid_processus_ascendens_orientation_in_lateral_view tilted_posterodorsally_ tilted_anterodorsally_; 
; 
; 
Ancstates 
 -0      -1      -2      -3      -4      -5      -6      -7      -8      -9      
 -10     -11     -12     -13     -14     -15     -16     -17     -18     -19     
 -20     -21     -22     -23     -24     -25     -26     -27     -28     -29     
 -30     -31     -32     -33     -34     -35     -36     -37     -38     -39     
 -40     -41     -42     -43     -44     -45     -46     -47     -48     -49     
 -50     -51     -52     -53     -54     -55     -56     -57     -58     -59     
 -60     -61     -62     -63     -64     -65     -66     -67     -68     -69     
 -70     -71     -72     -73     -74     -75     -76     -77     -78     -79     
 -80     -81     -82     -83     -84     -85     -86     -87     -88     -89     
 -90     -91     -92     -93     -94     -95     -96     -97     -98     -99     
 -100    -101    -102    -103    -104    -105    -106    -107    -108    -109    
 -110    -111    -112    -113    -114    -115    -116    -117    -118    -119    
 -120    -121    -122    -123    -124    -125    -126    -127    -128    -129    
 -130   ; 
 
xgroup 
 
 
 
; 
agroup 
 
 
 
; 
taxcode  
+0      +1      +2      +3      +4      +5      +6      +7       
+8      +9      +10     +11     +12     +13     +14     +15      
+16     +17     +18     +19     +20     +21     +22     +23      
+24     +25     +26     +27     +28     +29     +30     +31      
+32     +33     +34     +35     +36     +37     +38     +39      
+40     +41     +42     +43     +44     +45     +46     +47      
+48     +49     +50     +51     +52     +53     +54     +55      
+56     +57     +58      
; 
 
blocks 0; 

proc/;
